# Supplementary material for: Pentacyclic Triterpenes from Olive Leaves Formulated in Microemulsion: Characterization and Role in De Novo Lipogenesis in HepG2 Cells
Source: Int J Mol Sci. 2023 Jul 28;24(15):12113. doi: 10.3390/ijms241512113 (PMC10419275; doi:10.3390/ijms241512113)
Supplement: Supplementary file 1 [file ijms-24-12113-s001.zip]

Archive with 1 entries (1 files):
- ijms-2476479-supplementary.pdf
